# Supplementary material for: Hydrophobic Properties of Pine Wood Coatings Based on Epoxy Varnish and (Fluoro)Alkyl Methacrylate Copolymers
Source: Polymers (Basel). 2025 Nov 28;17(23):3172. doi: 10.3390/polym17233172 (PMC12694413; doi:10.3390/polym17233172)
Supplement: Supplementary file 1 [file polymers-17-03172-s001.zip]

Archive with 1 entries (1 files):
- polymers-3961610-supplementary.pdf
